# Supplementary material for: The Molecular Mechanism of Cold-Stress Tolerance: Cold Responsive Genes and Their Mechanisms in Rice (Oryza sativa L.)
Source: Biology (Basel). 2024 Jun 17;13(6):442. doi: 10.3390/biology13060442 (PMC11200503; doi:10.3390/biology13060442)
Supplement: Supplementary file 1 [file biology-13-00442-s001.zip]

Archive with 1 entries (1 files):
- biology-2991462-supplementary.xlsx
