# Supplementary material for: The Molecular Mechanism of Cold-Stress Tolerance: Cold Responsive Genes and Their Mechanisms in Rice (Oryza sativa L.)
Source: Biology (Basel). 2024 Jun 17;13(6):442. doi: 10.3390/biology13060442 (PMC11200503; doi:10.3390/biology13060442)
Supplement: Supplementary file 1 [file biology-13-00442-s001.zip › biology-2991462-supplementary.xlsx]

## Sheet: Sheet1
Table S1. A detailed list of genes identified in rice for cold responses and/or cold tolerance.
Gene name	Gene description	Locus ID （MSU-RGAP）	Gene product description (MSU-RGAP database annotation)	Reference 1	Reference 2 (if have)	Reference 3 (if have)
Ctb1	Cold tolerance at booting stage-1	LOC_Os04g52830	OsFBK15 - F-box domain and kelch repeat containing protein, expressed	Koji Saito;Yuriko Hayano-Saito;Makoto Kuroki;Yutaka Sato. Map-based cloning of the rice cold tolerance gene Ctb1. Plant Science, 2010, 179(1-2): 97-102	K. Saito;K. Miura;K. Nagano;Y. Hayano-Saito;H. Araki;A. Kato. Identification of two closely linked quantitative trait loci for cold tolerance on chromosome 4 of rice and their association with anther length. Theoretical and Applied Genetics, 2010, 103(6-7): 862-868.	K. Saito;Y. Hayano-Saito;W. Maruyama-Funatsuki;Y. Sato;A. Kato. Physical mapping and putative candidate gene identification of a quantitative trait locus Ctb1 for cold tolerance at the booting stage of rice. Theoretical and Applied Genetics, 2004, 109(3): 515-522
miR1320	microRNA	NA	NA	Mingzhe Sun;Yang Shen;Yue Chen;Yan Wang;Xiaoxi Cai;Junkai Yang;Bowei Jia;Weifeng Dong;Xi Chen;Xiaoli Sun. Osa-miR1320 targets the ERF transcription factor OsERF096 to regulate cold tolerance via JA-mediated signaling. Plant Physiology, 2022, 189(4): 2500-2516
OsAPX1; OsAPXa	ascorbate peroxidase	LOC_Os03g17690	OsAPx1 - Cytosolic Ascorbate Peroxidase encoding gene 1-8, expressed	Yutaka Sato;Yukari Masuta;Koji Saito;Seiji Murayama;Kenjiro Ozawa. Enhanced chilling tolerance at the booting stage in rice by transgenic overexpression of the ascorbate peroxidase gene, OsAPXa. Plant Cell Reports, 2011, 30(3): 399-406
hbd2; OsCKI1; LTG1; LTRPK1	hybrid breakdown 2; casein kinase I; Low Temperature Growth 1; low-temperature response protein kinase 1	LOC_Os02g40860	CK1_CaseinKinase_1.5 - CK1 includes the casein kinase 1 kinases, expressed	Guangwen Lu;Fu-Qing Wu;Weixun Wu;Hong-Jun Wang;Xiao-Ming Zheng;Yunhui Zhang;Xiuling Chen;Kunneng Zhou;Mingna Jin;Zhijun Cheng;Xueyong Li;Ling Jiang;Haiyang Wang;Jianmin Wan. Rice LTG1 is involved in adaptive growth and fitness under low ambient temperature. The Plant Journal, 2014, 78(3): 468-480.	Wei Liu;Shuxia Ji;Xiaoliang Fang;Qingguo Wang;Zhen Li;Fangyin Yao;Lei Hou;Shaojun Dai. Protein Kinase LTRPK1 Influences Cold Adaptation and Microtubule Stability in Rice. Journal of Plant Growth Regulation, 2013, 32(3): 483-490
OsGSK1	glycogen synthase kinase3-like	LOC_Os01g10840	CGMC_GSK.2 - CGMC includes CDA, MAPK, GSK3, and CLKC kinases, expressed	Serry Koh;Sang-Choon Lee;Min-Kyung Kim;Jun Ho Koh;Sichul Lee;Gynheung An;Sunghwa Choe;Seong-Ryong Kim. T-DNA tagged knockout mutation of rice OsGSK1, an orthologue of Arabidopsis BIN2, with enhanced tolerance to various abiotic stresses. Plant Molecular Biology, 2007, 65(4): 453-466.
OsPDS; phs1	phytoene desaturase; preharvest sprouting	LOC_Os03g08570	amine oxidase, flavin-containing, domain containing protein, expressed	Hao Du;Nai Wu;Yu Chang;Xianghua Li;Jinghua Xiao;Lizhong Xiong. Carotenoid deficiency impairs ABA and IAA biosynthesis and differentially affects drought and cold tolerance in rice. Plant Molecular Biology, 2013, 83(4-5): 475-488
OsWRKY71	WRKY transcription factor	LOC_Os02g08440	WRKY71, expressed	Chi-Yeol Kim;Kieu Thi Xuan Vo;Cong Danh Nguyen;Dong-Hoon Jeong;Sang-Kyu Lee;Manu Kumar;Sung-Ryong Kim;Su-Hyun Park;Ju-Kon Kim;Jong-Seong Jeon. Functional analysis of a cold-responsive rice WRKY gene, OsWRKY71. Plant Biotechnology Reports, 2016, 10(1): 13-23.
Osmyb4; OsMYB55	Rice MYB 4	LOC_Os04g43680	MYB family transcription factor, putative, expressed	A. M. Gomaa;G. N. Raldugina;N. A. Burmistrova;N. V. Radionov;Vl. V. Kuznetsov. Response of transgenic rape plants bearing the Osmyb4 gene from rice encoding a trans-factor to low above-zero temperature. Russian Journal of Plant Physiology, 2012, 59(1): 105-114.	Alexandra Soltész;Attila Vágújfalvi;Fulvia Rizza;Ildikó Kerepesi;Gábor Galiba;Luigi Cattivelli;Immacolata Coraggio;Cristina Crosatti. The rice Osmyb4 gene enhances tolerance to frost and improves germination under unfavourable conditions in transgenic barley plants. Journal of Applied Genetics, 2012, 53(2): 133-143.	Marina Laura;Roberto Consonni;Franca Locatelli;Elisabetta Fumagalli;Andrea Allavena;Immacolata Coraggio;Monica Mattana. Metabolic response to cold and freezing of Osteospermum ecklonis overexpressing Osmyb4. Plant Physiology and Biochemistry, 2010, 48(9): 764-771.
OsDREB1B	AP2/EREBP transcription factor gene	LOC_Os09g35010	dehydration-responsive element-binding protein, putative, expressed	Mingxing Zhang;Ranran Zhao;Kai Huang;Shuangzhan Huang;Haitao Wang;Zhiqi Wei;Zhao Li;Mingdi Bian;Wenzhu Jiang;Tao Wu;Xinglin Du. The OsWRKY63–OsWRKY76–OsDREB1B module regulates chilling tolerance in rice. The Plant Journal, 2022, 112(2): 383-398.	Donghai Mao;Caiyan Chen. Colinearity and Similar Expression Pattern of Rice DREB1s Reveal Their Functional Conservation in the Cold-Responsive Pathway. PLoS ONE, 2012, 7(10): e47275.	Joseph G. Dubouzet;Yoh Sakuma;Yusuke Ito;Mie Kasuga;Emilyn G. Dubouzet;Setsuko Miura;Motoaki Seki;Kazuo Shinozaki;Kazuko Yamaguchi-Shinozaki. OsDREB genes in rice, Oryza sativa L., encode transcription activators that function in drought-, high-salt- and cold-responsive gene expression. The Plant Journal, 2003, 33(4): 751-763.
OsiSAP8; OsSAP8	O. sativa subspecies indica stress-associated protein	LOC_Os06g41010	zinc finger A20 and AN1 domain-containing stress-associated protein, putative, expressed	Vydehi Kanneganti;Aditya Kumar Gupta. Overexpression of OsiSAP8, a member of stress associated protein (SAP) gene family of rice confers tolerance to salt, drought and cold stress in transgenic tobacco and rice. Plant Molecular Biology, 2008, 66(5): 445-462.
OsNAC6; SNAC2	NAC domain transcription factor	LOC_Os01g66120	No apical meristem protein, putative, expressed	Honghong Hu;Jun You;Yujie Fang;Xiaoyi Zhu;Zhuyun Qi;Lizhong Xiong. Characterization of transcription factor gene SNAC2 conferring cold and salt tolerance in rice. Plant Molecular Biology, 2008, 67(1-2): 169-181.
Osa-miR319b	microRNA319	NA	NA	Sun-ting Wang;Xiao-li Sun;Yoichiro Hoshino;Yang Yu;Bei Jia;Zhong-wen Sun;Ming-zhe Sun;Xiang-bo Duan;Yan-ming Zhu. MicroRNA319 Positively Regulates Cold Tolerance by Targeting OsPCF6 and OsTCP21 in Rice (Oryza sativa L.). PLoS ONE, 2014, 9(3): e91357.	CHUNHUA YANG;DAYONG LI;DONGHAI MAO;XUE LIU;CHENGJUN JI;XIAOBING LI;XIANFENG ZHAO;ZHUKUAN CHENG;CAIYAN CHEN;LIHUANG ZHU. Overexpression of microRNA319 impacts leaf morphogenesis and leads to enhanced cold tolerance in rice (Oryza sativa L.). Plant, Cell & Environment, 2013, 36(12): 2207-2218.
OSISAP1; OsSAP1	O. sativa subspecies indica stress-associated protein gene	LOC_Os09g31200	AN1-like zinc finger domain containing protein, expressed	Arnab Mukhopadhyay;Shubha Vij;Akhilesh K. Tyagi. Overexpression of a zinc-finger protein gene from rice confers tolerance to cold, dehydration, and salt stress in transgenic tobacco. Proceedings of the National Academy of Sciences, 2004, 101(16): 6309-6314.
OsDREB1A; OsCBF3	AP2/EREBP transcription factor	LOC_Os09g35030	dehydration-responsive element-binding protein, putative, expressed	Meiru Jia;Xiangbing Meng;Xiaoguang Song;Dahan Zhang;Liquan Kou;Junhui Zhang;Yanhui Jing;Guifu Liu;Huihui Liu;Xiahe Huang;Yingchun Wang;Hong Yu;Jiayang Li. Chilling-induced phosphorylation of IPA1 by OsSAPK6 activates chilling tolerance responses in rice. Cell Discovery, 2022, 8: 71.	Jiachang Wang;Yulong Ren;Xi Liu;Sheng Luo;Xiao Zhang;Xin Liu;Qibing Lin;Shanshan Zhu;Hua Wan;Yang Yang;Yu Zhang;Bin Lei;Chunlei Zhou;Tian Pan;Yongfei Wang;Mingming Wu;Ruonan jing;Yang Xu;Jianmin Wan. Transcriptional Activation and Phosphorylation of OsCNGC9 Confer Enhanced Chilling Tolerance in Rice. Molecular Plant, 2021, 14(2): 315-329.	Donghai Mao;Caiyan Chen. Colinearity and Similar Expression Pattern of Rice DREB1s Reveal Their Functional Conservation in the Cold-Responsive Pathway. PLoS ONE, 2012, 7(10): e47275.
OsDREB1E; CR350; OsDREB1-1	AP2/EREBP transcription factor	LOC_Os04g48350	dehydration-responsive element-binding protein, putative, expressed	Huanhuan Wang;Shan Lu;Xiangyu Guan;Yuan Jiang;Bin Wang;Jian Hua;Baohong Zou. Dehydration-Responsive Element Binding Protein 1C, 1E, and 1G Promote Stress Tolerance to Chilling, Heat, Drought, and Salt in Rice. Frontiers in Plant Science, 2022, 13: 851731.	Donghai Mao;Caiyan Chen. Colinearity and Similar Expression Pattern of Rice DREB1s Reveal Their Functional Conservation in the Cold-Responsive Pathway. PLoS ONE, 2012, 7(10): e47275.
OsTB1; FC1; SCM3; MP3	TEOSINTE BRANCHED 1; TCP family transcription factor; STRONG CULM3; MORE PANICLES 3	LOC_Os03g49880	TCP family transcription factor, putative, expressed	Liping Chen;Yuan Zhao;Shujuan Xu;Zeyong Zhang;Yunyuan Xu;Jingyu Zhang;Kang Chong. OsMADS57 together with OsTB1 coordinates transcription of its target OsWRKY94 and D14 to switch its organogenesis to defense for cold adaptation in rice. New Phytologist, 2018, 218(1): 219-231.
rFKBP65; OsFKBP65	FK506 binding protein; large rice FK506 binding protein gene	LOC_Os04g28420	peptidyl-prolyl isomerase, putative, expressed	KENSAKU SUZUKI;NAOHIRO AOKI;HISAKAZU MATSUMURA;MASAKI OKAMURA;RYU OHSUGI and HIROYUKI SHIMONO. Cooling water before panicle initiation increases chilling-induced male sterility and disables chilling-induced expression of genes encoding OsFKBP65 and heat shock proteins in rice spikelets. Plant, Cell & Environment, 2015, 38(7): 1255-1274.
qLTG3-1	major QTL controlling low-temperature germinability in rice	LOC_Os03g01320	LTPL116 - Protease inhibitor/seed storage/LTP family protein precursor, expressed	Kenji Fujino;Hiroshi Sekiguchi. Origins of functional nucleotide polymorphisms in a major quantitative trait locus, qLTG3-1, controlling low-temperature germinability in rice. Plant Molecular Biology, 2011, 75(1-2): 1-10.	Kenji Fujino;Yasuyuki Matsuda. Genome-wide analysis of genes targeted by qLTG3-1 controlling low-temperature germinability in rice. Plant Molecular Biology, 2010, 72(1-2): 137-152.	Kenji Fujino;Yasuyuki Matsuda. 64. Global expression profiling of genes targeted by qLTG3-1 controlling low temperature tolerance at the germination stage in rice. Cryobiology, 2009, 59(3): 387-388.
OsFAD8	plastid ω-3 desaturase; ω-3 fatty acid desaturase gene	LOC_Os07g49310	omega-3 fatty acid desaturase, chloroplast precursor, putative, expressed	Prakash M. Gopalakrishnan Nair;In-Soon Kang;Byoung-Yong Moon;Choon-Hwan Lee. Effects of low temperature stress on rice (Oryza sativa L.) plastid ω-3 desaturase gene, OsFAD8 and its functional analysis using T-DNA mutants. Plant Cell, Tissue and Organ Culture (PCTOC), 2009, 98(1): 87-96.
OsMYBS3	DNA-binding repeat MYB transcription factor	LOC_Os10g41200	MYB family transcription factor, putative, expressed	Chin-Fen Su;Yi-Chieh Wang;Tsai-Hung Hsieh;Chung-An Lu;Tung-Hai Tseng;Su-May Yu. A Novel MYBS3-Dependent Pathway Confers Cold Tolerance in Rice. Plant Physiology, 2010, 153(1): 145-158.
OsCOIN; OsNCA1a	zinc finger protein	LOC_Os01g01420	expressed protein	Kaimao Liu;Lei Wang;Yunyuan Xu;Na Chen;Qibin Ma;Fei Li;Kang Chong. Overexpression of OsCOIN, a putative cold inducible zinc finger protein, increased tolerance to chilling, salt and drought, and enhanced proline level in rice. Planta, 2007, 226(4): 1007-1016.
OsTPP1	trehalose-6-phosphate phosphatase	LOC_Os02g44230	CPuORF22 - conserved peptide uORF-containing transcript, expressed	Zeyong Zhang;Junhua Li;Fei Li;Huanhuan Liu;Wensi Yang;Kang Chong;Yunyuan Xu. OsMAPK3 Phosphorylates OsbHLH002/OsICE1 and Inhibits Its Ubiquitination to Activate OsTPP1 and Enhances Rice Chilling Tolerance. Developmental Cell, 2017, 43(6): 731-743.	M. Habibur Rahman Pramanik;Ryozo Imai. Functional Identification of a Trehalose 6-phosphate Phosphatase Gene that is Involved in Transient Induction of Trehalose Biosynthesis during Chilling Stress in Rice. Plant Molecular Biology, 2005, 58(6): 751-762.
OsSPX1	SPX domain gene	LOC_Os06g40120	SPX domain containing protein, putative, expressed	Chunchao Wang;Qiang Wei;Kang Zhang;Ling Wang;Fengxia Liu;Linna Zhao;Yuanjun Tan;Chao Di;Hong Yan;Jingjuan Yu;Chuanqing Sun;Wenqiong J. Chen;Wenying Xu;Zhen Su. Down-Regulation of OsSPX1 Causes High Sensitivity to Cold and Oxidative Stresses in Rice Seedlings. PLoS ONE, 2013, 8(12): e81849.
OsMYB3R-2; OsMYB3R2	R1R2R3-Myb (MYB3R) transcription factor	LOC_Os01g62410	MYB family transcription factor, putative, expressed	Qibin Ma;Xiaoyan Dai;Yunyuan Xu;Jing Guo;Yaju Liu;Na Chen;Jun Xiao;Dajian Zhang;Zhihong Xu;Xiansheng Zhang;Kang Chong. Enhanced Tolerance to Chilling Stress in OsMYB3R-2 Transgenic Rice Is Mediated by Alteration in Cell Cycle and Ectopic Expression of Stress Genes. Plant Physiology, 2009, 150(1): 244-256	Xiaoyan Dai;Yunyuan Xu;Qibin Ma;Wenying Xu;Tai Wang;Yongbiao Xue;Kang Chong. Overexpression of an R1R2R3 MYB Gene, OsMYB3R-2, Increases Tolerance to Freezing, Drought, and Salt Stress in Transgenic Arabidopsis. Plant Physiology, 2007, 143(4): 1739-1751.
OsSPL14; IPA1;WFP	squamosa promoter binding protein-like 14; Ideal Plant Architectutre1	LOC_Os08g39890	OsSPL14 - SBP-box gene family member, expressed	Meiru Jia;Xiangbing Meng;Xiaoguang Song;Dahan Zhang;Liquan Kou;Junhui Zhang;Yanhui Jing;Guifu Liu;Huihui Liu;Xiahe Huang;Yingchun Wang;Hong Yu;Jiayang Li. Chilling-induced phosphorylation of IPA1 by OsSAPK6 activates chilling tolerance responses in rice. Cell Discovery, 2022, 8: 71.
OsASR3; OsASR1	ABA, stress, ripening gene	LOC_Os02g33820	abscisic stress-ripening, putative, expressed	Seong-Im Park;Jin-Ju Kim;Sun-Young Shin;Young-Saeng Kim;Ho-Sung Yoon. ASR Enhances Environmental Stress Tolerance and Improves Grain Yield by Modulating Stomatal Closure in Rice. Frontiers in Plant Science, 2020, 10: 1752.
OsWRKY45; WRKY45-1; WRKY45-2	WRKY transcription factor	LOC_Os05g25770	WRKY45, expressed	Zeng Tao;Yanjun Kou;Hongbo Liu;Xianghua Li;Jinghua Xiao;Shiping Wang. OsWRKY45 alleles play different roles in abscisic acid signalling and salt stress tolerance but similar roles in drought and cold tolerance in rice. Journal of Experimental Botany, 2011, 62(14): 4863-4874.
OsRAN2	Ras-related nuclear protein GTPase	LOC_Os05g49890	ras-related protein, putative, expressed	NA CHEN; YUNYUAN XU; XIN WANG; CHENG DU; JIZHOU DU; MING YUAN; ZHIHONG XU; KANG CHONG. OsRAN2, essential for mitosis, enhances cold tolerance in rice by promoting export of intranuclear tubulin and maintaining cell division under cold stress. Plant, Cell & Environment, 2011, 34(1): 52-64.
ZFP182; ZOS3-21	TFIIIA-type zinc finger protein gene	LOC_Os03g60560	ZOS3-21 - C2H2 zinc finger protein, expressed	Ji Huang;Shujing Sun;Dongqing Xu;Hongxia Lan;Hui Sun;Zhoufei Wang;Yongmei Bao;Jianfei Wang;Haijuan Tang;Hongsheng Zhang. A TFIIIA-type zinc finger protein confers multiple abiotic stress tolerances in transgenic rice (Oryza sativa L.). Plant Molecular Biology, 2012, 80(3): 337-350.
OsMST8	monosaccharide transporter	LOC_Os01g38670	transporter family protein, putative, expressed	E.A. Mamun;S. Alfred;L.C. Cantrill;R.L. Overall;B.G. Sutton. Effects of chilling on male gametophyte development in rice. Cell Biology International, 2006, 30(7): 583-591.
EF-Tu; gra(t); TSA	chloroplast elongation factor; green-revertible albino gene; temperature-sensitive albino	LOC_Os02g38210	elongation factor Tu, putative, expressed	Liang Cai;Zongkai Liu;Long Cai;Xiaofeng Yan;Yuan Hu;Benyuan Hao;Zhuang Xu;Yunlu Tian;Xi Liu;Linglong Liu;Ling Jiang;Shirong Zhou;Jianmin Wan. Nuclear encoded elongation factor EF-Tu is required for chloroplast development in rice grown under low-temperature conditions. Journal of Genetics and Genomics, 2022, 49(5): 502-505
SRZ1	stress response zinc finger protein1	LOC_Os02g10920	zinc finger family protein, putative, expressed	Ji Huang;Mei-Mei Wang;Yan Jiang;Qi-Hong Wang;Xi Huang;Hong-Sheng Zhang. Stress repressive expression of rice SRZ1 and characterization of plant SRZ gene family. Plant Science, 2008, 174(2): 227-235.
OsMEK1; OsMKK6; OsMPKK6	mitogen activated protein kinase kinase	LOC_Os01g32660	STE_MEK_ste7_MAP2K.2 - STE kinases include homologs to sterile 7, sterile 11 and sterile 20 from yeast, expressed	Guosheng Xie;Hideki Kato;Ryozo Imai. Biochemical identification of the OsMKK6–OsMPK3 signalling pathway for chilling stress tolerance in rice. Biochemical Journal, 2012, 443: 95-102.	Jiang-Qi Wen;Kiyoharu Oono;Ryozo Imai. Two Novel Mitogen-Activated Protein Signaling Components, OsMEK1 and OsMAP1, Are Involved in a Moderate Low-Temperature Signaling Pathway in Rice. Plant Physiology, 2002, 129(4): 1880-1891.
OsMAP1; OsMPK3; OsMPK5; OsMAPK2; OsMAPK3; OsMAPK5; OsMSRMK2; OsBIMK1	Mitogen-Activated Protein	LOC_Os03g17700	CGMC_MAPKCGMC_2_ERK.2 - CGMC includes CDA, MAPK, GSK3, and CLKC kinases, expressed	Changxuan Xia;Yanshan Gong;Kang Chong;Yunyuan Xu. Phosphatase OsPP2C27 directly dephosphorylates OsMAPK3 and OsbHLH002 to negatively regulate cold tolerance in rice. Plant, Cell & Environment, 2021, 44(2): 491-505.	Zeyong Zhang;Junhua Li;Fei Li;Huanhuan Liu;Wensi Yang;Kang Chong;Yunyuan Xu. OsMAPK3 Phosphorylates OsbHLH002/OsICE1 and Inhibits Its Ubiquitination to Activate OsTPP1 and Enhances Rice Chilling Tolerance. Developmental Cell, 2017, 43(6): 731-743.	Guosheng Xie;Hideki Kato;Ryozo Imai. Biochemical identification of the OsMKK6–OsMPK3 signalling pathway for chilling stress tolerance in rice. Biochemical Journal, 2012, 443: 95-102.
OsGDI3	GDP dissociation inhibitor 3	LOC_Os03g16900	rab GDP dissociation inhibitor alpha, putative, expressed	Jae Bok Heo;Young Byung Yi;Jeong Dong Bahk. Rice GDP dissociation inhibitor 3 inhibits OsMAPK2 activity through physical interaction. Biochemical and Biophysical Research Communications, 2011, 414(4): 814-819.
OsASR5; OsASR1; OsASR2	abscisic acid-stress-ripening-inducible 5 protein	LOC_Os11g06720	abscisic stress-ripening, putative, expressed	Joungsu Joo;Youn Hab Lee;Dong Hee Choi;Jong-Joo Cheong;Yeon-Ki Kim;Sang Ik Song. Rice ASR1 has function in abiotic stress tolerance during early growth stages of rice. Journal of the Korean Society for Applied Biological Chemistry, 2013, 56(3): 349-352.
OVP1; OsVP1	Vacuolar H+-translocating inorganic pyrophosphatase; H+-pyrophosphatase in tonoplasts	LOC_Os06g43660	inorganic H+ pyrophosphatase, putative, expressed	Juan Zhang;Jianqin Li;Xuechen Wang;Jia Chen. OVP1, a Vacuolar H + -translocating inorganic pyrophosphatase (V-PPase), overexpression improved rice cold tolerance. Plant Physiology and Biochemistry, 2011, 49 (1) : 33-38.
OsHsfA4d; spl7; OsSPL7	spotted leaf-7; heat shock transcription factor; Heat shock factor gene	LOC_Os05g45410	HSF-type DNA-binding domain containing protein, expressed	Dheeraj Mittal;Sveta Chakrabarti;Anshuk Sarkar;Amanjot Singh;Anil Grover. Heat shock factor gene family in rice: Genomic organization and transcript expression profiling in response to high temperature, low temperature and oxidative stresses. Plant Physiology and Biochemistry, 2009, 47(9): 785-795.
OsDREB1F; RCBF2	AP2/EREBP transcription factor	LOC_Os01g73770	dehydration-responsive element-binding protein, putative, expressed	Donghai Mao;Caiyan Chen. Colinearity and Similar Expression Pattern of Rice DREB1s Reveal Their Functional Conservation in the Cold-Responsive Pathway. PLoS ONE, 2012, 7(10): e47275.	Qiuyun Wang;Yucheng Guan;Yaorong Wu;Honglin Chen;Fan Chen;Chengcai Chu. Overexpression of a rice OsDREB1F gene increases salt, drought, and low temperature tolerance in both Arabidopsis and rice. Plant Molecular Biology, 2008, 67(6): 589-602.
OsCDPK13; OsCPK13; OsCDPK7	calcium-dependent protein kinase	LOC_Os04g49510	CAMK_CAMK_like.27 - CAMK includes calcium/calmodulin depedent protein kinases, expressed	Yusuke Saijo;Shingo Hata;Junko Kyozuka;Ko Shimamoto;Katsura Izui. Over-expression of a single Ca2+-dependent protein kinase confers both cold and salt/drought tolerance on rice plants. The Plant Journal, 2000, 23(3): 319-327.
LIP19; OsbZIP38	bZIP transcription factor	LOC_Os05g03860	CPuORF3 - conserved peptide uORF-containing transcript, expressed	Hidekazu Shimizu;Kazuhito Sato;Thomas Berberich;Atsushi Miyazaki;Rei Ozaki;Ryozo Imai;Tomonobu Kusano. LIP19, a Basic Region Leucine Zipper Protein, is a Fos-like Molecular Switch in the Cold Signaling of Rice Plants. Plant and Cell Physiology, 2005, 46(10): 1623-1634.
OsOBF1; OsbZIP87	bZIP transcription factor	LOC_Os12g37410	CPuORF5 - conserved peptide uORF-containing transcript, expressed	Hidekazu Shimizu;Kazuhito Sato;Thomas Berberich;Atsushi Miyazaki;Rei Ozaki;Ryozo Imai;Tomonobu Kusano. LIP19, a Basic Region Leucine Zipper Protein, is a Fos-like Molecular Switch in the Cold Signaling of Rice Plants. Plant and Cell Physiology, 2005, 46(10): 1623-1634
OsbZIP71	bZIP transcription factor	LOC_Os09g13570	CPuORF2 - conserved peptide uORF-containing transcript, expressed	Citao Liu;Michael R. Schl?ppi;Bigang Mao;Wei Wang;Aiju Wang;Chengcai Chu. The bZIP73 transcription factor controls rice cold tolerance at the reproductive stage. Plant Biotechnology Journal, 2019, 17(9): 1834-1849.
OsbZIP73; OsTFX1	bZIP transcription factor; bacterial blight susceptibility gene	LOC_Os09g29820	bZIP transcription factor domain containing protein, expressed	Citao Liu;Michael R. Schl?ppi;Bigang Mao;Wei Wang;Aiju Wang;Chengcai Chu. The bZIP73 transcription factor controls rice cold tolerance at the reproductive stage. Plant Biotechnology Journal, 2019, 17(9): 1834-1849.	Citao Liu;Shujun Ou;Bigang Mao;Jiuyou Tang;Wei Wang;Hongru Wang;Shouyun Cao;Michael R. Schl?ppi;Bingran Zhao;Guoying Xiao;Xiping Wang;Chengcai Chu. Early selection of bZIP73 facilitated adaptation of japonica rice to cold climates. Nature Communications, 2018, 9: 3302.
OsWRKY76	WRKY transcription factor	LOC_Os09g25060	WRKY76, expressed	Mingxing Zhang;Ranran Zhao;Kai Huang;Shuangzhan Huang;Haitao Wang;Zhiqi Wei;Zhao Li;Mingdi Bian;Wenzhu Jiang;Tao Wu;Xinglin Du. The OsWRKY63–OsWRKY76–OsDREB1B module regulates chilling tolerance in rice. The Plant Journal, 2022, 112(2): 383-398.	Naoki Yokotani;Yuko Sato;Shigeru Tanabe;Tetsuya Chujo;Takafumi Shimizu;Kazunori Okada;Hisakazu Yamane;Masaki Shimono;Shoji Sugano;Hiroshi Takatsuji;Hisatoshi Kaku;Eiichi Minami;Yoko Nishizawa. WRKY76 is a rice transcriptional repressor playing opposite roles in blast disease resistance and cold stress tolerance. Journal of Experimental Botany, 2013, 64(16): 5085-5097.
OsWRKY115; OsWRKY95	WRKY transcription factor	LOC_Os07g27670	WRKY115, expressed	Hualong Liu;Luomiao Yang;Shanbin Xu;Ming-Jie Lyu;Jingguo Wang;Huan Wang;Hongliang Zheng;Wei Xin;Jun Liu;Detang Zou. OsWRKY115 on qCT7 links to cold tolerance in rice. Theoretical and Applied Genetics, 2022, 135(7): 2353-2367.
OsSAPK6; OSRK1	Stress-Activated Protein Kinase; Sucrose Nonfermenting1–Related Protein Kinase	LOC_Os02g34600	CAMK_CAMK_like.13 - CAMK includes calcium/calmodulin depedent protein kinases, expressed	Meiru Jia;Xiangbing Meng;Xiaoguang Song;Dahan Zhang;Liquan Kou;Junhui Zhang;Yanhui Jing;Guifu Liu;Huihui Liu;Xiahe Huang;Yingchun Wang;Hong Yu;Jiayang Li. Chilling-induced phosphorylation of IPA1 by OsSAPK6 activates chilling tolerance responses in rice. Cell Discovery, 2022, 8: 71.
OsSAPK8	Stress-Activated Protein Kinase; Sucrose Nonfermenting1–Related Protein Kinase; SNF1-related protein kinase; SnRK2 protein kinase	LOC_Os03g55600	CAMK_CAMK_like.22 - CAMK includes calcium/calmodulin depedent protein kinases, expressed	Jiachang Wang;Yulong Ren;Xi Liu;Sheng Luo;Xiao Zhang;Xin Liu;Qibing Lin;Shanshan Zhu;Hua Wan;Yang Yang;Yu Zhang;Bin Lei;Chunlei Zhou;Tian Pan;Yongfei Wang;Mingming Wu;Ruonan jing;Yang Xu;Jianmin Wan. Transcriptional Activation and Phosphorylation of OsCNGC9 Confer Enhanced Chilling Tolerance in Rice. Molecular Plant, 2021, 14(2): 315-329.
OsLEA4	late embryogenesis abundant protein	LOC_Os06g02040	late embryogenesis abundant group 1, putative, expressed	Tingzhang Hu;Hua Zeng;Shuai He;Yingmei Wu;Guixue Wang;Xiaoyun Huang. Molecular Analysis of OsLEA4 and Its Contributions to Improve E. Coli Viability. Applied Biochemistry and Biotechnology, 2012, 166 (1): 222-233.
OsMYB2	R2R3-type MYB gene; MYB-type transcription factor	LOC_Os03g20090	MYB family transcription factor, putative, expressed	An Yang;Xiaoyan Dai;Wen-Hao Zhang. A R2R3-type MYB gene, OsMYB2, is involved in salt, cold, and dehydration tolerance in rice. Journal of Experimental Botany, 2012, 63(7): 2541-2556.
OsDREB1G	AP2/EREBP transcription factor	LOC_Os02g45450	dehydration-responsive element-binding protein, putative, expressed	Huanhuan Wang;Shan Lu;Xiangyu Guan;Yuan Jiang;Bin Wang;Jian Hua;Baohong Zou. Dehydration-Responsive Element Binding Protein 1C, 1E, and 1G Promote Stress Tolerance to Chilling, Heat, Drought, and Salt in Rice. Frontiers in Plant Science, 2022, 13: 851731.	Seok-Jun Moon;Myung Ki Min;Jin-Ae Kim;Dool Yi Kim;In Sun Yoon;Taek Ryun Kwon;Myung Ok Byun;Beom-Gi Kim. Ectopic Expression of OsDREB1G, a Member of the OsDREB1 Subfamily, Confers Cold Stress Tolerance in Rice. Frontiers in Plant Science, 2019, 10: 297.	Donghai Mao;Caiyan Chen. Colinearity and Similar Expression Pattern of Rice DREB1s Reveal Their Functional Conservation in the Cold-Responsive Pathway. PLoS ONE, 2012, 7(10): e47275.
OsSRO1c; BOC1	similar to RCD1 gene; BROWNING OF CALLUS1; SIMILAR TO RADICAL-INDUCED CELL DEATH ONE (SRO) protein	LOC_Os03g12820	ATP8, putative, expressed	Jun You;Wei Zong;Hao Du;Honghong Hu;Lizhong Xiong. A special member of the rice SRO family, OsSRO1c, mediates responses to multiple abiotic stresses through interaction with various transcription factors. Plant Molecular Biology, 2014, 84(6): 693-705.
OsPIP1;1; OsPIP1a; RWC1	aquaporin; plasma membrane intrinsic protein	LOC_Os02g44630	aquaporin protein, putative, expressed	Le-gong Li;Shi-fang Li;Yan Tao;Yoshichika Kitagawa. Molecular cloning of a novel water channel from rice: its products expression in Xenopus oocytes and involvement in chilling tolerance. Plant Science, 2000, 154(1): 43-51.
YLC1; OsV5A	Young Leaf Chlorosis 1; low-temperature virescent mutant	LOC_Os09g21250	expressed protein	Kunneng Zhou;Yulong Ren;Jia Lv;Yihua Wang;Feng Liu;Feng Zhou;Shaolu Zhao;Saihua Chen;Cheng Peng;Xin Zhang;Xiuping Guo;Zhijun Cheng;Jiulin Wang;Fuqing Wu;Ling Jiang;Jianmin Wan. Young Leaf Chlorosis 1, a chloroplast-localized gene required for chlorophyll and lutein accumulation during early leaf development in rice. Planta, 2013, 237(1): 279-292.
OsMADS57	MADS-box gene	LOC_Os02g49840	OsMADS57 - MADS-box family gene with MIKCc type-box, expressed	Liping Chen;Yuan Zhao;Shujuan Xu;Zeyong Zhang;Yunyuan Xu;Jingyu Zhang;Kang Chong. OsMADS57 together with OsTB1 coordinates transcription of its target OsWRKY94 and D14 to switch its organogenesis to defense for cold adaptation in rice. New Phytologist, 2018, 218(1): 219-231.
OsCYP20-2; OsNuCYP20-2	thylakoid lumenal cyclophilin	LOC_Os05g01270	peptidyl-prolyl cis-trans isomerase, putative, expressed	Qiang Ge;Yuanyuan Zhang;Yunyuan Xu;Mingyi Bai;Wei Luo;Bo Wang;Yuda Niu;Yuan Zhao;Shanshan Li;Yuxiang Weng;Zhiyong Wang;Qian Qian;Kang Chong. Cyclophilin OsCYP20-2 with a novel variant integrates defense and cell elongation for chilling response in rice. New Phytologist, 2020, 225(6): 2453-2467.
OsRAN1	small G-protein; small GTPase	LOC_Os01g42530	NA	Peipei Xu;Weiming Cai. RAN1 is involved in plant cold resistance and development in rice (Oryza sativa). Journal of Experimental Botany, 2014, 65(12): 3277-3287.
Psd1; Ptd1	photoperiod-sensitive dwarf 1; photoperiod-thermo-sensitive dwarfism 1; non-specific lipid transfer protein	LOC_Os01g60740	LTPL16 - Protease inhibitor/seed storage/LTP family protein precursor, expressed	Riqing Li;Jixing Xia;Yiwei Xu;Xiucai Zhao;Yao-Guang Liu;Yuanling Chen. Characterization and genetic mapping of a Photoperiod-sensitive dwarf 1 locus in rice (Oryza sativa L.). Theoretical and Applied Genetics, 2014, 127(1): 241-250.
COLD1	Chilling Tolerance	LOC_Os04g51180	GPR89A, putative, expressed	Wei Luo;Qing Huan;Yunyuan Xu;Wenfeng Qian;Kang Chong;Jingyu Zhang. Integrated global analysis reveals a vitamin E-vitamin K1 sub-network, downstream of COLD1, underlying rice chilling tolerance divergence. Cell Reports, 2021, 36(3): 109397.	YiTing Shi;ShuHua Yang. COLD1: a cold sensor in rice. Science China Life Sciences, 2015, 58(4): 409-410.	Yiting Shi;Zhizhong Gong. One SNP in COLD1 Determines Cold Tolerance during Rice Domestication. Journal of genetics and genomics, 2015, 42(4): 133-134
OsSRFP1; SDEL2	E3 ubiquitin ligase	LOC_Os03g22680	RING finger and CHY zinc finger domain-containing protein 1, putative, expressed	Huimin Fang;Qingling Meng;Jianwen Xu;Haijuan Tang;Sanyuan Tang;Hongsheng Zhang;Ji Huang. Knock-down of stress inducible OsSRFP1 encoding an E3 ubiquitin ligase with transcriptional activation activity confers abiotic stress tolerance through enhancing antioxidant protection in rice. Plant Molecular Biology, 2015, 87(4-5): 441-458.
OsPP2C27	type 2C protein phosphatase	LOC_Os02g55560	protein phosphatase 2C, putative, expressed	Changxuan Xia;Yanshan Gong;Kang Chong;Yunyuan Xu. Phosphatase OsPP2C27 directly dephosphorylates OsMAPK3 and OsbHLH002 to negatively regulate cold tolerance in rice. Plant, Cell & Environment, 2021, 44(2): 491-505.
YLWS	P-type chloroplast-targeted pentatricopeptide repeat protein; young leaf white stripe	LOC_Os03g19650	PPR2, putative, expressed	Jie Lan;Qibing Lin;Chunlei Zhou;Xi Liu;Rong Miao;Tengfei Ma;Yaping Chen;Changling Mou;Ruonan Jing;Miao Feng;Thanhliem Nguyen;Yulong Ren;Zhijun Cheng;Xin Zhang;Shijia Liu;Ling Jiang;Jianmin Wan. Young Leaf White Stripe encodes a P-type PPR protein required for chloroplast development. Journal of Integrative Plant Biology, 2023, 65(7): 1687-1702.
OsDIRP1	drought-Induced RING protein 1; RING E3 ubiquitin ligase	LOC_Os06g47270	zinc finger, C3HC4 type domain containing protein, expressed	Li Hua Cui;Hye Jo Min;Mi Young Byun;Hyeong Geun Oh;Woo Taek Kim. OsDIRP1, a Putative RING E3 Ligase, Plays an Opposite Role in Drought and Cold Stress Responses as a Negative and Positive Factor, Respectively, in Rice (Oryza sativa L.). Frontiers in Plant Science, 2018, 9: 1797.
WLP1	white leaf and panicles 1; chloroplast ribosome L13 protein	LOC_Os01g54540	ribosomal protein L13, putative, expressed	Jian Song;Xiangjin Wei;Gaoneng Shao;Zhonghua Sheng;Daibo Chen;Congli Liu;Guiai Jiao;Lihong Xie;Shaoqing Tang;Peisong Hu. The rice nuclear gene WLP1 encoding a chloroplast ribosome L13 protein is needed for chloroplast development in rice grown under low temperature conditions. Plant Molecular Biology, 2014, 84(3): 301-314.
OsXLG4; pxlg4	extra-large GTP-binding protein	LOC_Os12g40190	G-protein alpha subunit, putative, expressed	Yue Cui;Nan Jiang;Zhengjin Xu;Quan Xu. Heterotrimeric G protein are involved in the regulation of multiple agronomic traits and stress tolerance in rice. BMC Plant Biology, 2020, 20: 90.
OsTPS1	trehalose-6-phosphate synthase	LOC_Os05g44210	trehalose-6-phosphate synthase, putative, expressed	Hao-Wen Li;Bai-Sheng Zang;Xing-Wang Deng;Xi-Ping Wang. Overexpression of the trehalose-6-phosphate synthase gene OsTPS1 enhances abiotic stress tolerance in rice. Planta, 2011, 234(5): 1007-1018.
OsTOP6A3	topoisomerase 6 gene	LOC_Os03g17610	OsTOP6A3 - Topoisomerase 6 subunit A homolog 3, expressed	Mukesh Jain;Akhilesh K. Tyagi;Jitendra P. Khurana. Overexpression of putative topoisomerase 6 genes from rice confers stress tolerance in transgenic Arabidopsis plants. FEBS Journal, 2006, 273(23): 5245-5260.
OsPRP3	Proline-rich protein	LOC_Os10g05750	POEI3 - Pollen Ole e I allergen and extensin family protein precursor, expressed	Kodiveri Muthukalianan Gothandam;Easwaran Nalini;Sivashanmugam Karthikeyan;Jeong Sheop Shin. OsPRP3, a flower specific proline-rich protein of rice, determines extracellular matrix structure of floral organs and its overexpression confers cold-tolerance. Plant Molecular Biology, 2010, 72(1-2): 125-135.
OsRING1; OsATL38	RING zinc finger protein; E3 ubiquitin ligase; Arabidopsis Tóxicos en Levadura; Really Interesting New Gene (RING) domain-containing protein	LOC_Os02g52210	zinc finger, C3HC4 type domain containing protein, expressed	Li Hua Cui;Hye Jo Min;Seong Guan Yu;Mi Young Byun;Tae Rin Oh;Andosung Lee;Hee Woong Yang;Woo Taek Kim. OsATL38 mediates mono-ubiquitination of the 14-3-3 protein OsGF14d and negatively regulates the cold stress response in rice. Journal of Experimental Botany, 2022, 73(1): 307-323.
OsV5B	VIRESCENT 5B	LOC_Os08g32130	heat shock protein DnaJ, putative, expressed	Hongjia Liu;Qingzhu Li;Feng Yang;Fuyuan Zhu;Yi Sun;Yuezhi Tao;Clive Lo. Differential Regulation of Protochlorophyllide Oxidoreductase Abundances by VIRESCENT 5A (OsV5A) and VIRESCENT 5B (OsV5B) in Rice Seedlings. Plant and Cell Physiology, 2016, 57(11): 2392-2402.
OsCNGC16	cyclic nucleotide-gated ion channel protein	LOC_Os05g42250	cyclic nucleotide-gated ion channel 2, putative, expressed	Yongmei Cui;Shan Lu;Zhan Li;Jiawen Cheng;Peng Hu;Tianquan Zhu;Xiang Wang;Mei Jin;Xinxue Wang;Luqi Li;Shuying Huang;Baohong Zou;Jian Hua. CYCLIC NUCLEOTIDE-GATED ION CHANNELs 14 and 16 Promote Tolerance to Heat and Chilling in Rice. Plant Physiology, 2020, 183(4): 1794-1808.
OsSMP1	stress membrane protein; stress response membrane protein gene	LOC_Os12g05210	expressed protein	Shiwei Zheng;Shengbin Liu;Jinhua Feng;Wei Wang;Yuwei Wang;Qiang Yu;Yongrong Liao;Yuhan Mo;Zhengjun Xu;Lihua Li;Xiaoling Gao;Xiaomei Jia;Jianqing Zhu;Rongjun Chen. Overexpression of a stress response membrane protein gene OsSMP1 enhances rice tolerance to salt, cold and heavy metal stress. Environmental and Experimental Botany, 2021, 182: 104327.
OsCSP2	cold shock domain protein	LOC_Os08g03520	retrotransposon protein, putative, Ty1-copia subclass, expressed	VIJAY CHAIKAM; DALE KARLSON. Functional characterization of two cold shock domain proteins from Oryza sativa. Plant, Cell & Environment, 2008, 31(7): 995-1006.
OsDREB6	dehydration-responsive element-binding protein	LOC_Os09g20350	ethylene-responsive transcription factor, putative, expressed	Ya-Guang Ke;Zhi-Jun Yang;Shun-Wu Yu;Tian-Fei Li;Jin-Hong Wu;Huan Gao;Ya-Ping Fu;Li-Jun Luo. Characterization of OsDREB6 responsive to osmotic and cold stresses in rice. Journal of Plant Biology, 2014, 57(3): 150-161.
OsERF096; OsAP2	ERF transcription factor	LOC_Os10g41330	AP2 domain containing protein, expressed	Mingzhe Sun;Yang Shen;Yue Chen;Yan Wang;Xiaoxi Cai;Junkai Yang;Bowei Jia;Weifeng Dong;Xi Chen;Xiaoli Sun. Osa-miR1320 targets the ERF transcription factor OsERF096 to regulate cold tolerance via JA-mediated signaling. Plant Physiology, 2022, 189(4): 2500-2516.
OsPYL/RCAR3; OsPYL3; OsPYL10	pyrabactin resistance-like abscisic acid receptor	LOC_Os02g15640	CAPIP1, putative, expressed	Rakesh Kumar Verma;Vinjamuri Venkata Santosh Kumar;Shashank Kumar Yadav;Suchitra Pushkar;Mandali Venkateswara Rao;Viswanathan Chinnusamy. Overexpression of ABA Receptor PYL10 Gene Confers Drought and Cold Tolerance to Indica Rice. Frontiers in Plant Science, 2019, 10: 1488.
CRO1; CRT	calreticulin; calcium-binding protein	LOC_Os07g14270	calreticulin precursor protein, putative, expressed	Zhijun Li;Haruko Onodera;Masashi Ugaki;Hiroshi Tanaka;Setsuko Komatsu. Characterization of Calreticulin as a Phosphoprotein Interacting with Cold-Induced Protein Kinase in Rice. Biological and Pharmaceutical Bulletin, 2003, 26(2): 256-261.
OsCYL4; OsCYL4a; OsCYL4b	cyclase-like gene	LOC_Os09g02270	cyclase family protein, putative, expressed	Yonghua Qin;Xin Shen;Nili Wang;Xipeng Ding. Characterization of a novel cyclase-like gene family involved in controlling stress tolerance in rice. Journal of Plant Physiology, 2015, 181: 30-41.
OsZFP245	C2H2-type zinc finger protein; cold- and drought-responsive gene	LOC_Os07g39970	ZOS7-08 - C2H2 zinc finger protein, expressed	Ji Huang;Shu-Jing Sun;Dong-Qing Xu;Xia Yang;Yong-Mei Bao;Zhou-Fei Wang;Hai-Juan Tang;Hongsheng Zhang. Increased tolerance of rice to cold, drought and oxidative stresses mediated by the overexpression of a gene that encodes the zinc finger protein ZFP245. Biochemical and Biophysical Research Communications, 2009, 389(3): 556-561.	Ji Huang;Jian Fei Wang;Qi Hong Wang;Hong Sheng Zhang. Identification of a rice zinc finger protein whose expression is transiently induced by drought, cold but not by salinity and abscisic acid. DNA Sequence, 2005, 16(2): 130-136.
OSPGYRP	proline-, glycine- and tyrosine-rich protein	LOC_Os07g39680	UV-induced protein uvi15, putative, expressed	Hui Li;Jing Yang;Yayu Wang;Zhijun Chen;Sansi Tu;Lingling Feng;Yingguo Zhu;Yangsheng Li. Expression of a novel OSPGYRP (rice proline-, glycine- and tyrosine-rich protein) gene, which is involved in vesicle trafficking, enhanced cold tolerance in E. coli. Biotechnology Letters, 2009, 31(6): 905-910.
CTB4a	cold tolerance at booting stage; leucine-rich repeat receptor-like kinase	LOC_Os04g04330	receptor-like protein kinase 2 precursor, putative, expressed	Zhanying Zhang;Jinjie Li, Yinghua Pan, Jilong Li, Lei zhou, Hongli Shi, Yawen Zeng, Haifeng Guo, Shuming Yang, Weiwei Zheng, Jianping Yu, Xingming Sun, Gangling Li, Yanglin Ding, Liang Ma, Shiquan Shen, Luyuan Dai, Hongliang Zhang, Shuhua Yang, Yan Guo;Zichao Li. Natural variation in CTB4a enhances rice adaptation to cold habitats. Nature Communications, 2017, 8: 14788.
CTB2	UDP-glucose sterol glucosyltransferase; Cold tolerance at booting stage-2	LOC_Os04g04254	sterol 3-beta-glucosyltransferase, putative, expressed	Jilong Li;Yawen Zeng;Yinghua Pan;Lei Zhou;Zhanying Zhang;Haifeng Guo;Qijin Lou;Guanghou Shui;Hanguang Huang;He Tian;Yongmei Guo;Pingrong Yuan;Hong Yang;Guojun Pan;Ruiying Wang;Hongliang Zhang;Shuhua Yang;Yan Guo;Song Ge;Jinjie Li;Zichao Li. Stepwise selection of natural variations at CTB2 and CTB4a improves cold adaptation during domestication of japonica rice. New Phytologist, 2021, 231(3): 1056…
OsLEA9	late embryogenesis abundant protein 9	LOC_Os01g21250	late embryogenesis abundant protein, putative, expressed	Qijin Lou;Haifeng Guo;Jin Li;Shichen Han;Najeeb Ullah Khan;Yunsong Gu;Weitong Zhao;Zhanying Zhang;Hongliang Zhang;Zichao Li;Jinjie Li. Cold-Adaptive Evolution at the Reproductive Stage in Geng/Japonica Subspecies Reveals the role of OsMAPK3 and OsLEA9. The Plant Journal, 2022, 111(4): 1032-1051.
T20; MIT1; OsHTD12	tillering20; high tillering dwarf; high-tillering and dwarf 12; chloroplast ζ-carotene isomerase; 15-cis-ζ-carotene isomerase	LOC_Os12g21710	nnrU, putative, expressed	Hui Zhou;Mai Yang;Lei Zhao;Zuofeng Zhu;Fengxia Liu;Hongying Sun;Chuanqing Sun;Lubin Tan. HIGH-TILLERING AND DWARF 12 modulates photosynthesis and plant architecture by affecting carotenoid biosynthesis in rice. Journal of Experimental Botany, 2021, 72(4): 1212-1224.
ZFP185	A20/AN1-type zinc finger protein	LOC_Os02g10200	zinc finger A20 and AN1 domain-containing stress-associated protein, putative, expressed	Ye Zhang;Hongxia Lan;Qiaolin Shao;Ruqin Wang;Hui Chen;Haijuan Tang;Hongsheng Zhang;Ji Huang. An A20/AN1-type zinc finger protein modulates gibberellins and abscisic acid contents and increases sensitivity to abiotic stress in rice (Oryza sativa). Journal of Experimental Botany, 2016, 67(1): 315-326.
TCM1	component of the TAC complex; transcriptionally active chromosome	LOC_Os01g56350	PTAC12, putative, expressed	Dongzhi Lin;Kailun Zheng;Zhaohui Liu;Zhikang Li;Sheng Teng;Jianlong Xu;Yanjun Dong. Rice TCM1 Encoding a Component of the TAC Complex is Required for Chloroplast Development under Cold Stress. The Plant Genome, 2018, 11(1): 160065.
CDE4	pentatricopeptide repeat protein; chlorophyll deficient 4	LOC_Os08g09270	pentatricopeptide, putative, expressed	Xinyong Liu;Xichun Zhang;Ruijie Cao;Guiai Jiao;Shikai Hu;Gaoneng Shao;Zhonghua Sheng;Lihong Xie;Shaoqing Tang;Xiangjin Wei;Peisong Hu. CDE4 encodes a pentatricopeptide repeat protein involved in chloroplast RNA splicing and affects chloroplast development under low-temperature conditions in rice. Journal of Integrative Plant Biology, 2021, 63(10): 1724-1739.
OsbHLH148	basic helix-loop-helix protein	LOC_Os03g53020	helix-loop-helix DNA-binding domain containing protein, expressed	Mingxing Zhang;Ranran Zhao;Kai Huang;Shuangzhan Huang;Haitao Wang;Zhiqi Wei;Zhao Li;Mingdi Bian;Wenzhu Jiang;Tao Wu;Xinglin Du. The OsWRKY63–OsWRKY76–OsDREB1B module regulates chilling tolerance in rice. The Plant Journal, 2022, 112(2): 383-398.
OsHOS1	E3-ubiquitin ligase	LOC_Os03g52700	expressed protein	Zeyong Zhang;Junhua Li;Fei Li;Huanhuan Liu;Wensi Yang;Kang Chong;Yunyuan Xu. OsMAPK3 Phosphorylates OsbHLH002/OsICE1 and Inhibits Its Ubiquitination to Activate OsTPP1 and Enhances Rice Chilling Tolerance. Developmental Cell, 2017, 43(6): 731-743.	Tiago Louren?o;Helena Sapeta;Duarte D. Figueiredo;Mafalda Rodrigues;André Cordeiro;Isabel A. Abreu;Nelson J. M. Saibo;M. Margarida Oliveira. Isolation and characterization of rice (Oryza sativa L.) E3-ubiquitin ligase OsHOS1 gene in the modulation of cold stress response. Plant Molecular Biology, 2013, 83(4-5): 351-363.
OsMYB30	MYB family transcription factor; cold-responsive R2R3-type MYB gene	LOC_Os02g41510	MYB family transcription factor, putative, expressed	Yan Lv;Mei Yang, Dan Hu, Zeyu Yang, Siqi Ma, Xianghua Li, Lizhong Xiong. The OsMYB30 Transcription Factor Suppresses Cold Tolerance by Interacting with a JAZ Protein and Suppressing β-Amylase Expression. Plant Physiology, 2017, 173(2): 1475-1491.
LTT7	improved cold tolerance	LOC_Os07g22494	expressed protein	Fengxia Liu;Wenying Xu;Qian Song;Lubin Tan;Jiayong Liu;Zuofeng Zhu;Yongcai Fu;Zhen Su;Chuanqing Sun. Microarray-Assisted Fine-Mapping of Quantitative Trait Loci for Cold Tolerance in Rice. Molecular Plant, 2013, 6(3): 757-767.
ZFP177	A20/AN1-type zinc finger protein	LOC_Os07g07350	zinc finger A20 and AN1 domain-containing stress-associated protein, putative, expressed	Ji Huang;Mei-Mei Wang;Yan Jiang;Yong-Mei Bao;Xi Huang;Hui Sun;Dong-Qing Xu;Hong-Xia Lan;Hong-Sheng Zhang. Expression analysis of rice A20/AN1-type zinc finger genes and characterization of ZFP177 that contributes to temperature stress tolerance. Gene, 2008, 420(2): 135-144.
OsXLG2; OsPXLG2	extra-large GTP-binding protein; extra-large G protein	LOC_Os11g10050	G-protein alpha subunit, putative, expressed	Yue Cui;Nan Jiang;Zhengjin Xu;Quan Xu. Heterotrimeric G protein are involved in the regulation of multiple agronomic traits and stress tolerance in rice. BMC Plant Biology, 2020, 20: 90.
WSL4	white stripe leaf4; P-Type pentatricopeptide repeat Protein	LOC_Os02g35750	pentatricopeptide repeat domain containing protein, putative, expressed	Ying Wang;Yulong Ren;Kunneng Zhou;Linglong Liu;Jiulin Wang;Yang Xu;Huan Zhang;Long Zhang;Zhiming Feng;Liwei Wang;Weiwei Ma;Yunlong Wang;Xiuping Guo;Xin Zhang;Cailin Lei;Zhijun Cheng;Jianmin Wan. WHITE STRIPE LEAF4 Encodes a Novel P-Type PPR Protein Required for Chloroplast Biogenesis during Early Leaf Development. Frontiers in Plant Science, 2017, 8: 1116.
ANIP1; CRTintP1	AVRPI9-INTERACTING PROTEIN 1; AvrPi9 interactor; ubiquitin-like domain-containing protein; CRT interacting protein; calreticulin interacting protein	LOC_Os07g31540	ubiquitin family protein, putative, expressed	Setsuko Komatsu;Guangxiao Yang;Monowar Khan;Haruko Onodera;Seiichi Toki;Masayuki Yamaguchi;Setsuko Komatsu. Over-expression of calcium-dependent protein kinase 13 and calreticulin interacting protein 1 confers cold tolerance on rice plants. Molecular Genetics and Genomics, 2007, 277(6): 713-723.
OsGRF4; GS2; GL2; PT2; LGS1; GLW2	growth-regulating factor; GRAIN SIZE ON CHROMOSOME 2; PANICLE TRAITS 2; nitrogen use efficiency; grain length and width 2	LOC_Os02g47280	growth-regulating factor, putative, expressed	Xiaolong Chen;Liangrong Jiang;Jingsheng Zheng;Fangyu Chen;Tiansheng Wang;Meiling Wang;Yi Tao;Houcong Wang;Zonglie Hong;Yumin Huang;Rongyu Huang. A missense mutation in Large Grain Size 1 increases grain size and enhances cold tolerance in rice. Journal of Experimental Botany, 2019, 70(15): 3851-3866.
OsUBC12	ubiquitin-conjugating enzyme E2	LOC_Os05g38550	ubiquitin-conjugating enzyme, putative, expressed	Chuanzhong Zhang;Hongru Wang;Xiaojie Tian;Xinyan Lin;Yunfei Han;Zhongmin Han;Hanjing Sha;Jia Liu;Jianfeng Liu;Jian Zhang;Qingyun Bu;Jun Fang. A transposon insertion in the promoter of OsUBC12 enhances cold tolerance during japonica rice germination. Nature Communications, 2024, 15: 2211.	Zhiguo E;Yuping Zhang;Tingting Li;Lei Wang;Heming Zhao. Characterization of the Ubiquitin-Conjugating Enzyme Gene Family in Rice and Evaluation of Expression Profiles under Abiotic Stresses and Hormone Treatments. PLoS ONE, 2015, 10(4): e0122621.
OsOR	ORANGE gene	LOC_Os02g43500	OR, putative, expressed	Yang Yu;Jiyang Yu;Qinglong Wang;Jing Wang;Guangxin Zhao;Hongkai Wu;Yanming Zhu;Chengcai Chu;Jun Fang. Overexpression of the rice ORANGE gene OsOR negatively regulates carotenoid accumulation, leads to higher tiller numbers and decreases stress tolerance in Nipponbare rice. Plant Science, 2021, 310: 110962.
OsUGT90A1	UDP-glycosyltransferase enzyme	LOC_Os04g24110	anthocyanin 3-O-beta-glucosyltransferase, putative, expressed	Yao Shi;Huy Phan;Yaju Liu;Shouyun Cao;Zhihua Zhang;Chengcai Chu;Michael R Schl?ppi. Glycosyltransferase OsUGT90A1 helps protect the plasma membrane during chilling stress in rice. Journal of Experimental Botany, 2020, 71(9): 2723-2739.
TCD5; TSV	temperature-sensitive chlorophyll-deficient; temperature-sensitive albino gene; temperature‐sensitive virescent; plastidic oxidoreductase	LOC_Os05g34040	monooxygenase, putative, expressed	Juan Sun Tianhui Zheng Jun Yu Tingting Wu Xinhua Wang Gaoming Chen Yunlu Tian Huan Zhang Yihua Wang William Terzaghi Chunming Wang Jianmin Wan. TSV, a putative plastidic oxidoreductase, protects rice chloroplasts from cold stress during development by interacting with plastidic thioredoxin Z. New Phytologist, 2017, 215(1): 240-255.	Yufeng Wang;Jianhui Zhang;Xiaoliang Shi;Yu Peng;Ping Li;Dongzhi Lin;Yanjun Dong;Sheng Teng. Temperature-sensitive albino gene TCD5, encoding a monooxygenase, affects chloroplast development at low temperatures. Journal of Experimental Botany, 2016, 67(17): 5187-5202.
OsV4	pentatricopeptide repeat protein	LOC_Os04g39970	vacuolar sorting protein 9 domain-containing protein, putative, expressed	Xiaodi Gong;Qianqian Su;Dongzhi Lin;Quan Jiang;Jianlong Xu;Jianhui Zhang;Sheng Teng;Yanjun Dong. The rice OsV4 encoding a novel pentatricopeptide repeat protein is required for chloroplast development during the early leaf stage under cold stress. Journal of Integrative Plant Biology, 2014, 56(4): 400-410.
OsCRT3	calreticulin	LOC_Os01g67054	calreticulin precursor protein, putative, expressed	Xiaoyu Guo;Dajian Zhang;Zhongliang Wang;Shujuan Xu;Oliver Batisti?;Leonie Steinhorst;Hao Li. Yuxiang Weng;Dongtao Ren;J?rg Kudla;Yunyuan Xu;Kang Chong. Cold-induced calreticulin OsCRT3 conformational changes promote OsCIPK7 binding and temperature sensing in rice. The EMBO Journal, 2023, 42(1): e110518.
OsGF14d; 14-3-3	14-3-3/GF14 protein	LOC_Os11g34450	14-3-3 protein, putative, expressed	Li Hua Cui;Hye Jo Min;Seong Guan Yu;Mi Young Byun;Tae Rin Oh;Andosung Lee;Hee Woong Yang;Woo Taek Kim. OsATL38 mediates mono-ubiquitination of the 14-3-3 protein OsGF14d and negatively regulates the cold stress response in rice. Journal of Experimental Botany, 2022, 73(1): 307-323.	Fang Chen;Qun Li;Liangxian Sun;Zuhua He. The Rice 14-3-3 Gene Family and its Involvement in Responses to Biotic and Abiotic Stress. DNA Research, 2006, 13(2): 53-63.
OsTCP21; OsTCP14	TCP family transcription factor	LOC_Os07g05720	TCP family transcription factor, putative, expressed	Sun-ting Wang;Xiao-li Sun;Yoichiro Hoshino;Yang Yu;Bei Jia;Zhong-wen Sun;Ming-zhe Sun;Xiang-bo Duan;Yan-ming Zhu. MicroRNA319 Positively Regulates Cold Tolerance by Targeting OsPCF6 and OsTCP21 in Rice (Oryza sativa L.). PLoS ONE, 2014, 9(3): e91357.	CHUNHUA YANG;DAYONG LI;DONGHAI MAO;XUE LIU;CHENGJUN JI;XIAOBING LI;XIANFENG ZHAO;ZHUKUAN CHENG;CAIYAN CHEN;LIHUANG ZHU. Overexpression of microRNA319 impacts leaf morphogenesis and leads to enhanced cold tolerance in rice (Oryza sativa L.). Plant, Cell & Environment, 2013, 36(12): 2207-2218.
OsPsbR1	10 kDa Photosystem II polypeptide	LOC_Os07g05360	photosystem II 10 kDa polypeptide, chloroplast precursor, putative, expressed	Lihua Li;Taozhi Ye;Xiaoling Gao;Rongjun Chen;Jinghong Xu;Chen Xie;Jianqing Zhu;Xiaojian Deng;Pingrong Wang;Zhengjun Xu. Molecular characterization and functional analysis of the OsPsbR gene family in rice. Molecular Genetics and Genomics, 2017, 292(2): 271-281.
OsPCF5; OsTCP1	TCP family transcription factor	LOC_Os01g11550	TCP family transcription factor, putative, expressed	CHUNHUA YANG;DAYONG LI;DONGHAI MAO;XUE LIU;CHENGJUN JI;XIAOBING LI;XIANFENG ZHAO;ZHUKUAN CHENG;CAIYAN CHEN;LIHUANG ZHU. Overexpression of microRNA319 impacts leaf morphogenesis and leads to enhanced cold tolerance in rice (Oryza sativa L.). Plant, Cell & Environment, 2013, 36(12): 2207-2218.
OsRS33	serine/arginine splicing factor; serine/arginine (SR)-rich splicing factor; plant-specific SR protein	LOC_Os02g03040	RNA recognition motif containing protein, expressed	Haroon Butt;Jeremie Bazin;Kasavajhala V. S. K. Prasad;Nourelislam Awad;Martin Crespi;Anireddy S. N. Reddy;Magdy M. Mahfouz. The Rice Serine/Arginine Splicing Factor RS33 Regulates Pre-mRNA Splicing during Abiotic Stress Responses. Cells, 2022, 11(11): 1796.
OsCSP1	cold shock domain (CSD) protein	LOC_Os02g02870	glycine-rich protein 2, putative, expressed	VIJAY CHAIKAM;DALE KARLSON. Functional characterization of two cold shock domain proteins from Oryza sativa. Plant, Cell & Environment, 2008, 31(7): 995-1006.
OsCBE1	cullin4-based E3 ubiquitin ligase1; substrate receptor of Cullin4-based E3 ubiquitin ligase complex	LOC_Os01g09020	WD domain, G-beta repeat domain containing protein, expressed	Juyoung Choi;Wonkyung Lee;Gynheung An;Seong-Ryong Kim. OsCBE1, a Substrate Receptor of Cullin4-Based E3 Ubiquitin Ligase, Functions as a Regulator of Abiotic Stress Response and Productivity in Rice. International Journal of Molecular Sciences, 2021, 22(5): 2487.
OsPCF6; OsTCP8	TCP family transcription factor	LOC_Os03g57190	TCP family transcription factor, putative, expressed	Sun-ting Wang;Xiao-li Sun;Yoichiro Hoshino;Yang Yu;Bei Jia;Zhong-wen Sun;Ming-zhe Sun;Xiang-bo Duan;Yan-ming Zhu. MicroRNA319 Positively Regulates Cold Tolerance by Targeting OsPCF6 and OsTCP21 in Rice (Oryza sativa L.). PLoS ONE, 2014, 9(3): e91357.	CHUNHUA YANG;DAYONG LI;DONGHAI MAO;XUE LIU;CHENGJUN JI;XIAOBING LI;XIANFENG ZHAO;ZHUKUAN CHENG;CAIYAN CHEN;LIHUANG ZHU. Overexpression of microRNA319 impacts leaf morphogenesis and leads to enhanced cold tolerance in rice (Oryza sativa L.). Plant, Cell & Environment, 2013, 36(12): 2207-2218.
OsCRP1	chloroplast ribonucleoprotein; CHLOROPLAST RNA-BINDING PROTEIN 1	LOC_Os09g39180	RNA recognition motif containing protein, putative, expressed	Seung Woon Bang;Ho Suk Lee;Su-Hyun Park;Dong-Keun Lee;Jun Sung Seo;Youn Shic Kim;Soo-Chul Park;Ju-Kon Kim. OsCRP1, a Ribonucleoprotein Gene, Regulates Chloroplast mRNA Stability That Confers Drought and Cold Tolerance. International Journal of Molecular Sciences, 2021, 22(4): 1673.
OsAHL1	AT-hook content nuclear localized protein	LOC_Os11g05160	DNA binding protein, putative, expressed	Liguo Zhou;Zaochang Liu;Yunhua Liu;Deyan Kong;Tianfei Li;Shunwu Yu;Hanwei Mei;Xiaoyan Xu;Hongyan Liu;Liang Chen;Lijun Luo. A novel gene OsAHL1 improves both drought avoidance and drought tolerance in rice. Scientific Reports, 2016, 6: 30264.
OsCIPK7	CBL-interacting protein kinase 7; calcineurin B-like interacting protein kinase	LOC_Os03g43440	CAMK_KIN1/SNF1/Nim1_like.17 - CAMK includes calcium/calmodulin depedent protein kinases, expressed	Dajian Zhang;Xiaoyu Guo;Yunyuan Xu;Hao Li;Liang Ma;Xuefeng Yao;Yuxiang Weng;Yan Guo;Chun-Ming Liu;Kang Chong. OsCIPK7 point-mutation leads to conformation and kinase-activity change for sensing cold response. Journal of Integrative Plant Biology, 2019, 61(12): 1194-1200.	Xiaoyu Guo;Dajian Zhang;Zhongliang Wang;Shujuan Xu;Oliver Batisti?;Leonie Steinhorst;Hao Li. Yuxiang Weng;Dongtao Ren;J?rg Kudla;Yunyuan Xu;Kang Chong. Cold-induced calreticulin OsCRT3 conformational changes promote OsCIPK7 binding and temperature sensing in rice. The EMBO Journal, 2023, 42(1): e110518.
TCD9; OsCpn60α3	thermo-sensitive chloroplast development 9; α subunit of chaperonin protein 60 (Cpn60α); chaperonin 60 (Cpn60) protein	LOC_Os09g38980	T-complex protein, putative, expressed	Quan Jiang;Jie Mei;Xiao-Di Gong;Jian-Long Xu;Jian-Hui Zhang;Sheng Teng;Dong-Zhi Lin;Yan-Jun Dong. Importance of the rice TCD9 encoding α subunit of chaperonin protein 60 (Cpn60α) for the chloroplast development during the early leaf stage. Plant Science, 2014, 215-216: 172-179.
OsCNGC9; CDS1	cyclic nucleotide-gated ion channel; cell death and susceptible to blast 1	LOC_Os09g38580	cyclic nucleotide-gated ion channel, putative, expressed	Jiachang Wang;Yulong Ren;Xi Liu;Sheng Luo;Xiao Zhang;Xin Liu;Qibing Lin;Shanshan Zhu;Hua Wan;Yang Yang;Yu Zhang;Bin Lei;Chunlei Zhou;Tian Pan;Yongfei Wang;Mingming Wu;Ruonan jing;Yang Xu;Jianmin Wan. Transcriptional Activation and Phosphorylation of OsCNGC9 Confer Enhanced Chilling Tolerance in Rice. Molecular Plant, 2021, 14(2): 315-329.	Zarqa Nawaz;Kaleem Ullah Kakar;Mumtaz A Saand;Qing-Yao Shu. Cyclic nucleotide-gated ion channel gene family in rice, identification, characterization and experimental analysis of expression response to plant hormones, biotic and abiotic stresses. BMC Genomics, 2014, 15: 853.
OsCYP19-4	peptidyl-prolyl cis-trans isomerase	LOC_Os06g49470	peptidyl-prolyl cis-trans isomerase, putative, expressed	Dae Hwa Yoon;Sang Sook Lee;Hyun Ji Park;Jae Il Lyu;Won Seog Chong;Jang Ryol Liu;Beom-Gi Kim;Jun Cheul Ahn;Hye Sun Cho. Overexpression of OsCYP19-4 increases tolerance to cold stress and enhances grain yield in rice (Oryza sativa). Journal of Experimental Botany, 2016, 67(1): 69-82.
OsGSTZ2	Zeta class glutathione S-transferase; glutathione transferase isoenzyme	LOC_Os12g10730	glutathione S-transferase, putative, expressed	Sang-Ic Kim;Virgilio C. Andaya;Thomas H. Tai. Cold sensitivity in rice (Oryza sativa L.) is strongly correlated with a naturally occurring I99V mutation in the multifunctional glutathione transferase isoenzyme GSTZ2. Biochemical Journal, 2011, 435(2): 373-380.
OsPYL9; OsPYL/RCAR9; OsPYL2	pyrabactin resistance-like abscisic acid receptor	LOC_Os06g36670	bet v I allergen family protein, putative, expressed	Babar Usman;Gul Nawaz;Neng Zhao;Shanyue Liao;Yaoguang Liu;Rongbai Li. Precise Editing of the OsPYL9 Gene by RNA-Guided Cas9 Nuclease Confers Enhanced Drought Tolerance and Grain Yield in Rice (Oryza sativa L.) by Regulating Circadian Rhythm and Abiotic Stress Responsive Proteins. International Journal of Molecular Sciences, 2020, 21: 7854.
PGL12	pale-green leaf12; PLS-type pentatricopeptide repeat protein	LOC_Os12g10184	pentatricopeptide, putative, expressed	Long Chen;Lichao Huang;Liping Dai;Yihong Gao;Weiwei Zou;Xueli Lu;Changjian Wang;Guangheng Zhang;Deyong Ren;Jiang Hu;Lan Shen;Guojun Dong;Zhenyu Gao;Guang Chen;Dawei Xue;Longbiao Guo;Yongzhong Xing;Qian Qian;Li Zhu;Dali Zeng. PALE-GREEN LEAF12 Encodes a Novel Pentatricopeptide Repeat Protein Required for Chloroplast Development and 16S rRNA Processing in Rice. Plant and Cell Physiology, 2019, 60(3…
OsbHLH57; OsbHLH057	basic Helix-Loop-Helix (bHLH) transcription factor	LOC_Os07g35870	basic helix-loop-helix DND-binding domain containing protein, expressed	Lin Zhang;Zhipan Xiang;Junfeng Li;Siyao Wang;Yi Chen;Yan Liu;Dandan Mao;Sheng Luan;Liangbi Chen. bHLH57 confers chilling tolerance and grain yield improvement in rice. Plant, Cell & Environment, 2023, 46(4): 1402-1418.
LTG5	UDP-glucosyltransferase; low temperature growth 5	LOC_Os05g45110	anthocyanidin 5,3-O-glucosyltransferase, putative, expressed	Yinghua Pan;Haifu Liang;Lijun Gao;Gaoxing Dai;Weiwei Chen;Xinghai Yang;Dongjin Qing;Ju Gao;Hao Wu;Juan Huang;Weiyong Zhou;Chengcui Huang;Yuntao Liang;Guofu Deng. Transcriptomic profiling of germinating seeds under cold stress and characterization of the cold-tolerant gene LTG5 in rice. BMC Plant Biology, 2020, 20: 371.
SPL38; OsMED16; OsSFR6	MEDIATOR SUBUNIT 16; spotted leaf 38; SENSITIVE TO FREEZING-6; mediator of RNA polymerase II transcription subunit	LOC_Os10g35560	expressed protein	Deepthi L. Wathugala;Shane A. Richards;Heather Knight;Marc R. Knight. OsSFR6 is a functional rice orthologue of SENSITIVE TO FREEZING-6 and can act as a regulator of COR gene expression, osmotic stress and freezing tolerance in Arabidopsis. New Phytologist, 2011, 191(4): 984-995.
OsSnRK1αB; OSK35; OsSnRK1.1	paralog of the Sucrose non-fermenting-1 (SNF1)-related kinase 1; sucrose non-fermenting-1 related protein kinase 1	LOC_Os03g17980	CAMK_KIN1/SNF1/Nim1_like_AMPKh.2 - CAMK includes calcium/calmodulin depedent protein kinases, expressed	Chuanzhong Zhang;Hongru Wang;Xiaojie Tian;Xinyan Lin;Yunfei Han;Zhongmin Han;Hanjing Sha;Jia Liu;Jianfeng Liu;Jian Zhang;Qingyun Bu;Jun Fang. A transposon insertion in the promoter of OsUBC12 enhances cold tolerance during japonica rice germination. Nature Communications, 2024, 15: 2211.
WSL5	chloroplast-targeted pentatricopeptide repeat protein; white stripe leaf 5	LOC_Os04g58780	pentatricopeptide repeat protein, putative, expressed	Xi Liu;Jie Lan;Yunshuai Huang;Penghui Cao;Chunlei Zhou;Yaken Ren;Niqing He;Shijia Liu;Yunlu Tian;Thanhliem Nguyen;Ling Jiang;Jianmin Wan. WSL5, a pentatricopeptide repeat protein, is essential for chloroplast biogenesis in rice under cold stress. Journal of Experimental Botany, 2018, 69(16): 3949-3961.
OsATL32	E3 ubiquitin ligase; RING-H2 finger protein	LOC_Os02g46100	RING-H2 finger protein, putative, expressed	Huijuan Zhang;Dewei Zheng;Fengming Song;Ming Jiang. Expression Patterns and Functional Analysis of 11 E3 Ubiquitin Ligase Genes in Rice. Frontiers in Plant Science, 2022, 13: 840360.
OsPPR676; OsATP4	pentatricopeptide repeat-containing protein; PPR-SMR Protein; Rf (fertility restorer)-like gene	LOC_Os03g11670	pentatricopeptide repeat domain containing protein, putative, expressed	Yu-Jun Liu;Xuejiao Liu;Hao Chen;Peng Zheng;Wenyi Wang;Liangchao Wang;Jianhua Zhang;Jumin Tu. A Plastid-Localized Pentatricopeptide Repeat Protein is Required for Both Pollen Development and Plant Growth in Rice. Scientific Reports, 2017, 7: 11484.
TCD10	pentatricopeptide repeat protein	LOC_Os10g28600	PPR repeat domain containing protein, putative, expressed	Lanlan Wu;Jun Wu;Yanxia Liu;Xiaodi Gong;Jianlong Xu;Dongzhi Lin;Yanjun Dong. The Rice Pentatricopeptide Repeat Gene TCD10 is Needed for Chloroplast Development under Cold Stress. Rice, 2016, 9: 67.
HAN1	chilling tolerance QTL; oxidase; cytochrome P450	LOC_Os11g29290	cytochrome P450, putative, expressed	Donghai Mao;Yeyun Xin;Yongjun Tan;Xiaojie Hu;Jiaojiao Bai;Zhao-ying Liu;Yilan Yu;Lanying Li;Can Peng;Tony Fan;Yuxing Zhu;Ya-long Guo;Songhu Wang;Dongping Lu;Yongzhong Xing;Longping Yuan;Caiyan Chen. Natural variation in the HAN1 gene confers chilling tolerance in rice and allowed adaptation to a temperate climate. Proceedings of the National Academy of Sciences of the United States of America, 20…
OsTMF	homologue of the human TATA modulatory factor (TMF)	LOC_Os05g48620	tRNA-binding arm, putative, expressed	Yan Xu;Dan Hu;Xin Hou;Jianqiang Shen;Juhong Liu;Xiang Cen;Jie Fu;Xianghua Li;Honghong Hu;Lizhong Xiong. OsTMF attenuates cold tolerance by affecting cell wall properties in rice. New Phytologist, 2020, 227(2): 498-512.
OsPCF8; OsTCP22	TCP family transcription factor	LOC_Os12g42190	transposon protein, putative, unclassified, expressed	CHUNHUA YANG;DAYONG LI;DONGHAI MAO;XUE LIU;CHENGJUN JI;XIAOBING LI;XIANFENG ZHAO;ZHUKUAN CHENG;CAIYAN CHEN;LIHUANG ZHU. Overexpression of microRNA319 impacts leaf morphogenesis and leads to enhanced cold tolerance in rice (Oryza sativa L.). Plant, Cell & Environment, 2013, 36(12): 2207-2218.
OsmiR156k	microRNA	NA	NA	Na Cui;Xiaoli Sun;Mingzhe Sun;Bowei Jia;Huizi Duanmu;Dekang Lv;Xu Duan;Yanming Zhu. Overexpression of OsmiR156k leads to reduced tolerance to cold stress in rice (Oryza Sativa). Molecular Breeding, 2015, 35: 214.
OsCNGC14	cyclic nucleotide-gated ion channel protein	LOC_Os03g55100	cyclic nucleotide-gated ion channel 2, putative, expressed	Yongmei Cui;Shan Lu;Zhan Li;Jiawen Cheng;Peng Hu;Tianquan Zhu;Xiang Wang;Mei Jin;Xinxue Wang;Luqi Li;Shuying Huang;Baohong Zou;Jian Hua. CYCLIC NUCLEOTIDE-GATED ION CHANNELs 14 and 16 Promote Tolerance to Heat and Chilling in Rice. Plant Physiology, 2020, 183(4): 1794-1808.
WSP1; OsMORF2	white-stripe leaves and panicles; multiple organellar RNA editing factor	LOC_Os04g51280	DAG protein, chloroplast precursor, putative, expressed	Zhiguo Zhang;Xuean Cui;Yanwei Wang;Jinxia Wu;Xiaofeng Gu;Tiegang Lu. The RNA Editing Factor WSP1 Is Essential for Chloroplast Development in Rice. Molecular Plant, 2017, 10(1): 86-98.
ALM1; OsFe-SOD; OsFSD2; SOD2-Fe	Fe-superoxide dismutase; albino mutant	LOC_Os06g05110	superoxide dismutase, chloroplast, putative, expressed	Qiang Ge;Yuanyuan Zhang;Yunyuan Xu;Mingyi Bai;Wei Luo;Bo Wang;Yuda Niu;Yuan Zhao;Shanshan Li;Yuxiang Weng;Zhiyong Wang;Qian Qian;Kang Chong. Cyclophilin OsCYP20-2 with a novel variant integrates defense and cell elongation for chilling response in rice. New Phytologist, 2020, 225(6): 2453-2467.
WSL9	HNH endonuclease domain-containing protein	LOC_Os03g07370	HNH endonuclease domain-containing protein, putative, expressed	Xingjie Zhu;Changling Mou;Fulin Zhang;Yunshuai Huang;Chunyan Yang;Jingli Ji;Xi Liu;Penghui Cao;Thanhliem Nguyen;Jie Lan;Chunlei Zhou;Shijia Liu;Ling Jiang;Jianmin Wan. WSL9 Encodes an HNH Endonuclease Domain-Containing Protein that Is Essential for Early Chloroplast Development in Rice. Rice, 2020, 13: 45.
OsTOP6B	topoisomerase 6 gene	LOC_Os09g10770	OsTOP6B - Topoisomerase 6 subunit B, expressed	Mukesh Jain;Akhilesh K. Tyagi;Jitendra P. Khurana. Overexpression of putative topoisomerase 6 genes from rice confers stress tolerance in transgenic Arabidopsis plants. FEBS Journal, 2006, 273(23): 5245-5260.
LTT1	low-temperature tolerance 1	LOC_Os10g34110	expressed protein	Yufang Xu;Ruci Wang;Yueming Wang;Li Zhang;Shanguo Yao. A point mutation in LTT1 enhances cold tolerance at the booting stage in rice. Plant, Cell & Environment, 2020, 43(4): 992-1007.
OsXLG3; pxlg3	extra-large GTP-binding protein	LOC_Os10g02814	G-protein alpha subunit, putative, expressed	Yue Cui;Nan Jiang;Zhengjin Xu;Quan Xu. Heterotrimeric G protein are involved in the regulation of multiple agronomic traits and stress tolerance in rice. BMC Plant Biology, 2020, 20: 90.
OsPUB2	U-box E3 ubiquitin ligase	LOC_Os05g39930	spotted leaf 11, putative, expressed	Mi Young Byun;Li Hua Cui;Tae Kyung Oh;Ye-Jin Jung;Andosung Lee;Ki Youl Park;Bin Goo Kang;Woo Taek Kim. Homologous U-box E3 Ubiquitin Ligases OsPUB2 and OsPUB3 Are Involved in the Positive Regulation of Low Temperature Stress Response in Rice (Oryza sativa L.). Frontiers in Plant Science, 2017, 8: 16.
HTS1; OsPLS4	high temperature sensitive 1; thylakoid membrane-localized β-ketoacyl carrier protein reductase; premature leaf senescence 4; 3-oxoacyl-reductase	LOC_Os04g30760	3-oxoacyl-reductase, chloroplast precursor, putative, expressed	Fei Chen;Guojun Dong;Fang Wang;Yingqi Shi;Jiayu Zhu;Yanli Zhang;Banpu Ruan;Yepin Wu;Xue Feng;Chenchen Zhao;Miing T. Yong;Paul Holford;Dali Zeng;Qian Qian;Limin Wu;Zhong-Hua Chen;Yanchun Yu. A β-ketoacyl carrier protein reductase confers heat tolerance via the regulation of fatty acid biosynthesis and stress signaling in rice. New Phytologist, 2021, 232(2): 655-672.
OsBIRH1; TCD33	DEAD-box ATP-dependent RNA helicase; thermo-sensitive chlorophyll-deficient mutan	LOC_Os03g01830	DEAD-box ATP-dependent RNA helicase, putative, expressed	Xiaomei Wang;Rongrong Kong;Ting Zhang;Yuanyuan Gao;Jianlong Xu;Zhongze Piao;Gangseob Lee;Dongzhi Lin;Yanjun Dong. A DEAD-box RNA helicase TCD33 that confers chloroplast development in rice at seedling stage under cold stress. Journal of Plant Physiology, 2020, 248: 153138.
TSV2; LAS	threonyl-tRNA synthetase; thermo-sensitive virescent 2; lethal albinic seedling	LOC_Os02g33500	threonyl-tRNA synthetase, putative, expressed	Dongzhi Lin;Wenhao Zhou;Yulu Wang;Jia Sun;Xiaobiao Pan;Yanjun Dong. Rice TSV2 encoding threonyl-tRNA synthetase is needed for early chloroplast development and seedling growth under cold stress. G3-Genes Genomes Genetics, 2021, 11(9): jkab196.
Osa-miR319a	MicroRNA319	LOC_Os01g4698	expressed protein	Sun-ting Wang;Xiao-li Sun;Yoichiro Hoshino;Yang Yu;Bei Jia;Zhong-wen Sun;Ming-zhe Sun;Xiang-bo Duan;Yan-ming Zhu. MicroRNA319 Positively Regulates Cold Tolerance by Targeting OsPCF6 and OsTCP21 in Rice (Oryza sativa L.). PLoS ONE, 2014, 9(3): e91357.
OsPUB3	U-box E3 ubiquitin ligase; plant U-box (PUB) protein	LOC_Os01g60860	spotted leaf 11, putative, expressed	Mi Young Byun;Li Hua Cui;Tae Kyung Oh;Ye-Jin Jung;Andosung Lee;Ki Youl Park;Bin Goo Kang;Woo Taek Kim. Homologous U-box E3 Ubiquitin Ligases OsPUB2 and OsPUB3 Are Involved in the Positive Regulation of Low Temperature Stress Response in Rice (Oryza sativa L.). Frontiers in Plant Science, 2017, 8: 16.
ONAC095	NAC transcription factor	LOC_Os06g51070	no apical meristem protein, putative, expressed	Lei Huang;Yongbo Hong;Huijuan Zhang;Dayong Li;Fengming Song. Rice NAC transcription factor ONAC095 plays opposite roles in drought and cold stress tolerance. BMC Plant Biology, 2016, 16: 203.
OsRBGD3	RNA-binding glycine-rich (RBG) gene; class D glycine-rich RNA recognition motif (RRM) containing protein	LOC_Os08g38410	RNA recognition motif containing protein, putative, expressed	Sangram K. Lenka;Amit K. Singh;Senthilkumar K. Muthusamy;Shuchi Smita;Viswanathan Chinnusamy;Kailash C. Bansal. Heterologous expression of rice RNA-binding glycine-rich (RBG) gene OsRBGD3 in transgenic Arabidopsis thaliana confers cold stress tolerance. Functional Plant Biology, 2019, 46(5): 482-491.
TCM12; iPGAM	thermo-sensitive chlorosis mutant 12; 2,3-bisphosphoglycerate-independent phosphoglycerate mutase	LOC_Os12g35040	2,3-bisphosphoglycerate-independent phosphoglycerate mutase, putative, expressed	D. Lin;L. Zhang;J. Mei;J. Chen;Z. Piao;G. Lee;Y. Dong. Mutation of the rice TCM12 gene encoding 2,3-bisphosphoglycerate-independent phosphoglycerate mutase affects chlorophyll synthesis, photosynthesis and chloroplast development at seedling stage at low temperatures. Plant Biology, 2019, 21(4): 585-594.
OsSEH1	nucleoporin-coding gene	LOC_Os01g43250	WD domain, G-beta repeat domain containing protein, expressed	Shuang Gu;Jia Zhuang;Zhe Zhang;Wanchun Chen;Hai Xu;Minghui Zhao;Dianrong Ma. Multi-omics approach reveals the contribution of OsSEH1 to rice cold tolerance. Frontiers in Plant Science, 2023, 13: 1110724.	Jiayu Song;Jinqun Li;Jian Sun;Tao Hu;Aiting Wu;Sitong Liu;Wenjia Wang;Dianrong Ma;Minghui Zhao. Genome-Wide Association Mapping for Cold Tolerance in a Core Collection of Rice (Oryza sativa L.) Landraces by Using High-Density Single Nucleotide Polymorphism Markers from Specific-Locus Amplified Fragment Sequencing. Frontiers in Plant Science, 2018, 9: 875.
OsGATA16	GATA transcription factor; GATA-type zinc finger transcription factor	LOC_Os06g37450	GATA zinc finger domain containing protein, expressed	Hongjia Zhang;Tao Wu;Zhao Li;Kai Huang;Na-Eun Kim;Ziming Ma;Soon-Wook Kwon;Wenzhu Jiang;Xinglin Du. OsGATA16, a GATA Transcription Factor, Confers Cold Tolerance by Repressing OsWRKY45–1 at the Seedling Stage in Rice. Rice, 2021, 14: 42.
OsSCL30	plant-specific SCL subfamily of the SR protein family	LOC_Os12g38430	SR repressor protein, putative, expressed	Jia Zhang;Yihao Sun;Zhanmei Zhou;Yifan Zhang;Yanmei Yang;Xiaofei Zan;Xiaohong Li;Jiale Wan;Xiaoling Gao;Rongjun Chen;Zhengjian Huang;Lihua Li;Zhengjun Xu. OsSCL30 overexpression reduces the tolerance of rice seedlings to low temperature, drought and salt. Scientific Reports, 2022, 12: 8385.
TAF2; qCTS-9	transcription initiation factor TFIID subunit 2	LOC_Os09g24440	expressed protein	Junliang Zhao;Shaohong Zhang;Jingfang Dong;Tifeng Yang;Xingxue Mao;Qing Liu;Xiaofei Wang;Bin Liu. A novel functional gene associated with cold tolerance at the seedling stage in rice. Plant Biotechnology Journal, 2017, 15(9): 1141-1148.
